# Supplementary material for: Cynara cardunculus subsp. cardunculus (Wild Artichoke) Extract: Antimicrobial Activity and Cytotoxicity, Apoptosis Induction, and Chemosensitization in Colon Cancer Cells
Source: Biology (Basel). 2026 Mar 15;15(6):475. doi: 10.3390/biology15060475 (PMC13023877; doi:10.3390/biology15060475)
Supplement: Supplementary file 1 [file biology-15-00475-s001.zip]

Archive with 2 entries (2 files):
- biology-4156049-supplementary.pdf
- Original WB Images Biology-4156049 .pdf
